# Supplementary material for: Enhanced In Vitro Efficacy of Verbascoside in Suppressing Hepatic Stellate Cell Activation via ROS Scavenging with Reverse Microemulsion
Source: Antioxidants (Basel). 2024 Jul 27;13(8):907. doi: 10.3390/antiox13080907 (PMC11351154; doi:10.3390/antiox13080907)
Supplement: Supplementary file 1 [file antioxidants-13-00907-s001.zip]

Archive with 1 entries (1 files):
- antioxidants-3087618-supplementary.pdf
